# Supplementary material for: Napsin A Expression in Human Tumors and Normal Tissues
Source: Pathol Oncol Res. 2021 Apr 20;27:613099. doi: 10.3389/pore.2021.613099 (PMC8262149; doi:10.3389/pore.2021.613099)
Supplement: Supplementary file 3 [file Table1.XLSX]

## Sheet: Table Rankin
			Napsin A immunostaining results
Tumor type		on TMA (n)	analyzable (n)	negative (%)	weak (%)	moderate (%)	strong (%)	positive (%)
Tumors of the skin	Pilomatrixoma	35	28	100.0	0.0	0.0	0.0	0.0
	Basal cell carcinoma	48	35	100.0	0.0	0.0	0.0	0.0
	Benign nevus	29	19	100.0	0.0	0.0	0.0	0.0
	Squamous cell carcinoma of the skin	50	40	100.0	0.0	0.0	0.0	0.0
	Malignant melanoma	48	42	100.0	0.0	0.0	0.0	0.0
	Merkel cell carcinoma	46	45	100.0	0.0	0.0	0.0	0.0
Tumors of the head and neck	Squamous cell carcinoma of the larynx	50	38	100.0	0.0	0.0	0.0	0.0
	Oral squamous cell carcinoma (floor of the mouth)	50	50	100.0	0.0	0.0	0.0	0.0
	Pleomorphic adenoma of the parotid gland	50	33	100.0	0.0	0.0	0.0	0.0
	Warthin tumor of the parotid gland	49	46	100.0	0.0	0.0	0.0	0.0
	Basal cell adenoma of the salivary gland	15	15	100.0	0.0	0.0	0.0	0.0
Tumors of the lung, pleura and thymus	Adenocarcinoma of the lung	198	198	14.4	8.8	16.0	60.8	85.6
	Squamous cell carcinoma of the lung	79	79	100.0	0.0	0.0	0.0	0.0
	Small cell carcinoma of the lung	20	14	100.0	0.0	0.0	0.0	0.0
	Thymoma	29	27	100.0	0.0	0.0	0.0	0.0
	Malignant mesothelioma	48	38	100.0	0.0	0.0	0.0	0.0
	Mesothelioma, other types	28	21	100.0	0.0	0.0	0.0	0.0
	Mesothelioma, epitheloid	39	24	100.0	0.0	0.0	0.0	0.0
Tumors of the female genital tract	Squamous cell carcinoma of the vagina	48	19	100.0	0.0	0.0	0.0	0.0
	Squamous cell carcinoma of the vulva	50	28	100.0	0.0	0.0	0.0	0.0
	Squamous cell carcinoma of the cervix	50	33	100.0	0.0	0.0	0.0	0.0
	Adenocarcinoma of the cervix uteri	50	41	100.0	0.0	0.0	0.0	0.0
	Endometrioid endometrial carcinoma	236	218	99.5	0.5	0.0	0.0	0.5
	Endometrial serous carcinoma	82	54	90.7	1.9	3.7	3.7	9.3
	Endometrial malignant mixed Müllerian tumors (MMMT)	48	45	100.0	0.0	0.0	0.0	0.0
	Endometrial clear cell carcinoma	8	7	57.2	28.5	0.0	14.3	42.8
	Endometrial carcinoma, high grade G3	13	12	100.0	0.0	0.0	0.0	0.0
	Endometrial stromal sarcoma	12	12	100.0	0.0	0.0	0.0	0.0
	Endometrioid carcinoma of the ovary	114	91	100.0	0.0	0.0	0.0	0.0
	Serous carcinoma of the ovary	565	521	100.0	0.0	0.0	0.0	0.0
	Mucinous carcinoma of the ovary	97	79	98.7	0.0	1.3	0.0	1.3
	Clear cell carcinoma of the ovary	53	46	28.3	30.4	13.0	28.3	71.7
	Ovarian malignant mixed Müllerian tumors (MMMT)	47	44	100.0	0.0	0.0	0.0	0.0
	Brenner tumor	9	7	100.0	0.0	0.0	0.0	0.0
Tumors of the breast	Invasive breast carcinoma of no special type	1387	1020	100.0	0.0	0.0	0.0	0.0
	Lobular carcinoma of the breast	294	198	100.0	0.0	0.0	0.0	0.0
	Medullary carcinoma of the breast	26	22	100.0	0.0	0.0	0.0	0.0
	Tubular carcinoma of the breast	27	15	100.0	0.0	0.0	0.0	0.0
	Mucinous carcinoma of the breast	58	32	100.0	0.0	0.0	0.0	0.0
	Phyllodes tumor of the breast	50	32	100.0	0.0	0.0	0.0	0.0
Tumors of the digestive system	Adenomatous polyp, low-grade dysplasia	50	35	100.0	0.0	0.0	0.0	0.0
	Adenomatous polyp, high-grade dysplasia	50	38	100.0	0.0	0.0	0.0	0.0
	Adenocarcinoma of the colon	1931	1757	100.0	0.0	0.0	0.0	0.0
	Adenocarcinoma of the small intestine	10	6	100.0	0.0	0.0	0.0	0.0
	Gastric adenocarcinoma, diffuse type	226	135	100.0	0.0	0.0	0.0	0.0
	Gastric adenocarcinoma, intestinal type	224	156	100.0	0.0	0.0	0.0	0.0
	Gastric adenocarcinoma, mixed type	62	57	100.0	0.0	0.0	0.0	0.0
	Adenocarcinoma of the esophagus	133	68	98.5	0.0	1.5	0.0	1.5
	Squamous cell carcinoma of the esophagus	124	59	100.0	0.0	0.0	0.0	0.0
	Squamous cell carcinoma of the anal canal	50	29	100.0	0.0	0.0	0.0	0.0
	Cholangiocarcinoma	164	141	100.0	0.0	0.0	0.0	0.0
	Hepatocellular carcinoma	50	47	100.0	0.0	0.0	0.0	0.0
	Ductal adenocarcinoma of the pancreas	662	544	100.0	0.0	0.0	0.0	0.0
	Pankreatic/Ampullary adenocarcinoma	119	70	100.0	0.0	0.0	0.0	0.0
	Acinar cell carcinoma of the pancreas	13	12	100.0	0.0	0.0	0.0	0.0
	Gastrointestinal stromal tumor (GIST)	50	38	100.0	0.0	0.0	0.0	0.0
Tumors of the urinary sytems	Non-invasive papillary urothelial carcinoma, pTa G2 low	177	120	100.0	0.0	0.0	0.0	0.0
	Non-invasive papillary urothelial carcinoma, pTa G2 high	141	104	100.0	0.0	0.0	0.0	0.0
	Non-invasive papillary urothelial carcinoma, pTa G3	187	145	100.0	0.0	0.0	0.0	0.0
	Urothelial carcinoma, pT2-4 G3	1214	1016	99.9	0.0	0.1	0.0	0.1
	Small cell neuroendocrine carcinoma of the bladder	18	18	100.0	0.0	0.0	0.0	0.0
	Sarcomatoid urothelial carcinoma	25	19	100.0	0.0	0.0	0.0	0.0
	Clear cell renal cell carcinoma	858	668	91.8	6.0	1.2	1.0	8.2
	Papillary renal cell carcinoma	255	204	59.8	21.6	12.3	6.4	40.2
	Clear cell (tubulo) papillary renal cell carcinoma	21	18	83.3	11.1	0.0	5.6	16.7
	Chromophobe renal cell carcinoma	131	106	98.2	0.9	0.9	0.0	1.8
	Oncocytoma	177	94	97.8	1.1	1.1	0.0	2.2
Tumors of male genital organs	Adenocarcinoma of the prostate, Gleason 3+3	83	75	100.0	0.0	0.0	0.0	0.0
	Adenocarcinoma of the prostate, Gleason 4+4	80	67	100.0	0.0	0.0	0.0	0.0
	Adenocarcinoma of the prostate, Gleason 5+5	85	74	100.0	0.0	0.0	0.0	0.0
	Adenocarcinoma of the prostate (recurrence)	378	365	100.0	0.0	0.0	0.0	0.0
	Small cell neuroendocrine carcinoma of the prostate	17	14	100.0	0.0	0.0	0.0	0.0
	Seminoma	230	205	100.0	0.0	0.0	0.0	0.0
	Germ cell neoplasia in situ	85	75	100.0	0.0	0.0	0.0	0.0
	Embryonal carcinoma of the testis	50	42	100.0	0.0	0.0	0.0	0.0
	Yolk sack tumor	50	37	100.0	0.0	0.0	0.0	0.0
	Teratoma	50	32	96.9	0.0	0.0	3.1	3.1
Tumors of endocrine organs	Adenoma of the thyroid gland	114	105	100.0	0.0	0.0	0.0	0.0
	Papillary thyroid carcinoma	392	376	90.7	8.2	1.1	0.0	9.3
	Follicular thyroid carcinoma	158	146	99.3	0.7	0.0	0.0	0.7
	Medullary thyroid carcinoma	107	82	100.0	0.0	0.0	0.0	0.0
	Anaplastic thyroid carcinoma	45	39	100.0	0.0	0.0	0.0	0.0
	Adrenal cortical adenoma	50	45	100.0	0.0	0.0	0.0	0.0
	Adrenal cortical carcinoma	26	20	100.0	0.0	0.0	0.0	0.0
	Phaeochromocytoma	50	41	100.0	0.0	0.0	0.0	0.0
	Appendix, neuroendocrine tumor (NET)	22	16	100.0	0.0	0.0	0.0	0.0
	Colorectal, neuroendocrine tumor (NET)	10	10	100.0	0.0	0.0	0.0	0.0
	Ileum, neuroendocrine tumor (NET)	49	45	100.0	0.0	0.0	0.0	0.0
	Lung, neuroendocrine tumor (NET)	19	18	100.0	0.0	0.0	0.0	0.0
	Pancreas, neuroendocrine tumor (NET)	102	78	100.0	0.0	0.0	0.0	0.0
	Colorectal, neuroendocrine carcinoma (NEC)	11	11	100.0	0.0	0.0	0.0	0.0
	Gallbladder, neuroendocrine carcinoma (NEC)	4	4	100.0	0.0	0.0	0.0	0.0
	Pancreas, neuroendocrine carcinoma (NEC)	13	6	100.0	0.0	0.0	0.0	0.0
Tumors of haemotopoetic and lymphoid tissues	Hodgkin Lymphoma	45	38	100.0	0.0	0.0	0.0	0.0
	Non-Hodgkin Lymphoma	48	42	100.0	0.0	0.0	0.0	0.0
Tumors of soft tissue and bone	Tenosynovial giant cell tumor	45	38	100.0	0.0	0.0	0.0	0.0
	Granular cell tumor	43	37	100.0	0.0	0.0	0.0	0.0
	Leiomyoma	50	39	100.0	0.0	0.0	0.0	0.0
	Angiomyolipoma	91	76	100.0	0.0	0.0	0.0	0.0
	Liposarcoma	109	94	100.0	0.0	0.0	0.0	0.0
	Leiomyosarcoma	87	46	100.0	0.0	0.0	0.0	0.0
	Dermatofibrosarcoma protuberans	21	16	100.0	0.0	0.0	0.0	0.0
	Angiosarcoma	65	56	100.0	0.0	0.0	0.0	0.0
	Ganglioneuroma	14	12	100.0	0.0	0.0	0.0	0.0
	Kaposi sarcoma	8	5	100.0	0.0	0.0	0.0	0.0
	Malignant peripheral nerve sheath tumor (MPNST)	13	12	100.0	0.0	0.0	0.0	0.0
	Myofibrosarcoma	26	24	100.0	0.0	0.0	0.0	0.0
	Neurofibroma	117	99	100.0	0.0	0.0	0.0	0.0
	Paraganglioma	41	38	100.0	0.0	0.0	0.0	0.0
	Primitive neuroectodermal tumor (PNET)	23	13	100.0	0.0	0.0	0.0	0.0
	Rhabdomyosarcoma	7	5	100.0	0.0	0.0	0.0	0.0
	Schwannoma	121	112	100.0	0.0	0.0	0.0	0.0
	Synovial sarcoma	12	10	100.0	0.0	0.0	0.0	0.0
	Osteosarcoma	38	29	100.0	0.0	0.0	0.0	0.0
	Chondrosarcoma	31	16	100.0	0.0	0.0	0.0	0.0
